# Supplementary material for: Dental Emergencies in an Italian Pediatric Hospital during the COVID-19 Pandemic
Source: Healthcare (Basel). 2022 Mar 15;10(3):537. doi: 10.3390/healthcare10030537 (PMC8949433; doi:10.3390/healthcare10030537)
Supplement: Supplementary file 1 [file healthcare-10-00537-s001.zip]

Archive with 1 entries (1 files):
- healthcare-1628654-supplementary.pdf
